# Supplementary material for: Statin Use and Long-Term Mortality after Rectal Cancer Surgery
Source: Cancers (Basel). 2021 Aug 25;13(17):4288. doi: 10.3390/cancers13174288 (PMC8428352; doi:10.3390/cancers13174288)
Supplement: Supplementary file 1 [file cancers-13-04288-s001.zip]

Archive with 1 entries (1 files):
- cancers-1282200-supplementary.pdf
